# Supplementary material for: Comparative Nutritional and Histological Analysis of Malabar Red Snapper (Lutjanus malabaricus) and Asian Seabass (Lates calcarifer)
Source: Animals (Basel). 2024 Jun 17;14(12):1803. doi: 10.3390/ani14121803 (PMC11200453; doi:10.3390/ani14121803)
Supplement: Supplementary file 1 [file animals-14-01803-s001.zip]

Archive with 4 entries (3 files):
- animals-3028283-Table S1.xlsx
- Supplementary file/
- Supplementary file/Supplementary Figure 1.JPG
- Supplementary file/Supplementary Figure 2.JPG
