# Supplementary material for: Comparative Nutritional and Histological Analysis of Malabar Red Snapper (Lutjanus malabaricus) and Asian Seabass (Lates calcarifer)
Source: Animals (Basel). 2024 Jun 17;14(12):1803. doi: 10.3390/ani14121803 (PMC11200453; doi:10.3390/ani14121803)
Supplement: Supplementary file 1 [file animals-14-01803-s001.zip › animals-3028283-Table S1.xlsx]

## Sheet: Sheet2
Supplementary Table 1. Proximate composition and fatty acid composition of the feed bed both Red Snapper and Asian Seabass
	Nutrition	g/Serving Size (g/50g)		Method
	Fat	6.14	0.1228	Fat by Acid Hydrolysis
	Protein	22.7	45.4g/100g	Dumas Method
	Ash	7.02	0.1404	Gravimetrically
	Moisture	3.62	0.0724	Gravimetrically
Uni-President, Vietnam
